# Supplementary material for: Diagnostic Value of Multidetector CT and Its Multiplanar Reformation, Volume Rendering and Virtual Bronchoscopy Postprocessing Techniques for Primary Trachea and Main Bronchus Tumors
Source: PLoS One. 2015 Sep 2;10(9):e0137329. doi: 10.1371/journal.pone.0137329 (PMC4558050; doi:10.1371/journal.pone.0137329)
Supplement: S1 Table — (XLS) [file pone.0137329.s001.xls]

## Sheet: Sheet1
Sex	Age	Tumor location	Tumor morphology	Extramural invasion	Longitudinal involvement	Morphology of luminal stenosis	Extent of luminal stenosis	Distances between main bronchus tumor and trachea carina	Internal features of tumor	Surgical result	Pathological result
Male	36	Trachea	Endoluminal node with wide base	5.0 mm	15.0 mm	Irregular	Moderate	Trachea tumor	Fairly homogeneous density and rather obvious enhancement	Consistent with C, D, E, F,G,H,I	Squamous cell carcinoma
Male	45	Right main bronchus	Both intraluminal and extraluminal mass	52.0 mm	Involved the whole right main bronchus wall and trachea carina	Irregular	Severe	Invaded right main bronchus and trachea carina	Fairly homogeneous density and rather obvious enhancement	Consistent with C, D, E, F,G,H,I	Squamous cell carcinoma
Male	48	Trachea	Endoluminal node with narrow base	No	3.0 mm	Eccentric	Severe	Trachea tumor	Homogeneous density without obvious enhancement	Consistent with C, D, E, F,G,H,I	Adenoma
Male	57	Left main bronchus	Endoluminal node with narrow base	No	15.0 mm	Irregular	Moderate	26 mm	Homogeneous density and obvious enhancement	Consistent with C, D, E, F,G,H,I	Leiomyoma
Female	63	Trachea	Endoluminal node with wide base	17.0 mm	23.0 mm	Irregular	Severe	Trachea tumor	Fairly homogeneous density and rather obvious enhancement	Consistent with C, D, E, F,G,H,I	Squamous cell carcinoma
Male	72	Right main bronchus	Endoluminal node with wide base	9.0 mm	17.0 mm	Irregular	Severe	24 mm	Fairly homogeneous density and rather obvious enhancement	Consistent with C, D, E, F,G,H,I	Squamous cell carcinoma
Male	35	Trachea	Endoluminal node with wide base	15.0 mm	24.0 mm	Irregular	Mild	Trachea tumor	Not enough homogeneous density with obvious enhancement	Consistent with C, D, E, F,G,H,I	Leiomyosarcoma
Male	45	Left main bronchus	Endoluminal node with wide base	16.0 mm	25.0 mm	Irregular	Severe	16 mm	Fairly homogeneous density and rather obvious enhancement	Consistent with C, D, E, F,G,H,I	Squamous cell carcinoma
Male	40	Trachea	Both intraluminal and extraluminal mass	22.0 mm	33.0 mm	Irregular	Moderate	Trachea tumor	Fairly homogeneous density and rather obvious enhancement	Consistent with C, D, E, F,G,H,I	Squamous cell carcinoma
Male	56	Trachea	Endoluminal node with wide base	4.0 mm	27.0 mm	Circular	Severe	Trachea tumor	Low density without obvious enhancement	Consistent with C, D, E, F,G,H,I	Adenoid cystic carcinoma
Male	67	Right main bronchus	Both intraluminal and extraluminal mass	37.0 mm	42.0 mm	Irregular	Severe	23 mm	Fairly homogeneous density and rather obvious enhancement	Consistent with C, D, E, F,G,H,I	Squamous cell carcinoma
Male	65	Trachea	Both intraluminal and extraluminal mass	56.0 mm	54.0 mm	Irregular	Severe	Trachea tumor	Fairly homogeneous density and rather obvious enhancement	Consistent with C, D, E, F,G,H,I	Squamous cell carcinoma
Male	33	Left main bronchus	Endoluminal node with wide base	22.0 mm	34.0 mm	Irregular	Severe	30 mm	Fairly homogeneous density and rather obvious enhancement	Consistent with C, D, E, F,G,H,I	Squamous cell carcinoma
Male	30	Trachea	Endoluminal node with wide base	13.0 mm	19.0 mm	Irregular	Mild	Trachea tumor	Fairly homogeneous density and rather obvious enhancement	Consistent with C, D, E, F,G,H,I	Adenocarcinomas
Male	41	Trachea	Endoluminal node with wide base	22.0 mm	27.0 mm	Irregular	Moderate	Trachea tumor	Fairly homogeneous density and rather obvious enhancement	Consistent with C, D, E, F,G,H,I	Squamous cell carcinoma
Female	57	Trachea	Both intraluminal and extraluminal mass	52.0 mm	62.0 mm	Irregular	Severe	Trachea tumor	Fairly homogeneous density and rather obvious enhancement	Consistent with C, D, E, F,G,H,I	Squamous cell carcinoma
Male	63	Trachea	Endoluminal node with wide base	12.0 mm	18.0 mm	Irregular	Severe	Trachea tumor	Fairly homogeneous density and rather obvious enhancement	Consistent with C, D, E, F,G,H,I	Squamous cell carcinoma
Male	64	Right main bronchus	Both intraluminal and extraluminal mass	32.0 mm	48.0 mm	Irregular	Severe	22 mm	Fairly homogeneous density and rather obvious enhancement	Consistent with C, D, E, F,G,H,I	Adenocarcinomas
Male	30	Left main bronchus	Endoluminal node with wide base	Brokethrough only serous membrane with coarse margin	5.0 mm	Circular	Mild	27 mm	Punctuate calcification with obvious enhancement	Consistent with C, D, E, F,G,H,I	Mucoepidermoid carcinoma
Male	34	Trachea	Both intraluminal and extraluminal mass	32.0 mm	39.0 mm	Irregular	Moderate	Trachea tumor	Fairly homogeneous density and rather obvious enhancement	Consistent with C, D, E, F,G,H,I	Squamous cell carcinoma
Male	48	Trachea	Both intraluminal and extraluminal mass	42.0 mm	53.0 mm	Irregular	Moderate	Trachea tumor	Fairly homogeneous density and rather obvious enhancement	Consistent with C, D, E, F,G,H,I	Squamous cell carcinoma
Male	52	Right main bronchus	Endoluminal node with wide base	33.0 mm	40.0 mm	Irregular	Severe	26 mm	Fairly homogeneous density and rather obvious enhancement	Consistent with C, D, E, F,G,H,I	Squamous cell carcinoma
Female	58	Trachea	Both intraluminal and extraluminal mass	15.0 mm	53.7 mm	Circular	Severe	Trachea tumor	Still homogeneous density and fairly obvious enhancement	Consistent with C, D, E, F,G,H,I	Squamous cell carcinoma
Male	60	Left main bronchus	Both intraluminal and extraluminal mass	37.0 mm	44.0 mm	Irregular	Severe	29 mm	Fairly homogeneous density and rather obvious enhancement	Consistent with C, D, E, F,G,H,I	Squamous cell carcinoma
Male	28	Trachea	Endoluminal node with wide base	21.0 mm	23.0 mm	Irregular	Severe	Trachea tumor	Fairly homogeneous density and rather obvious enhancement	Consistent with C, D, E, F,G,H,I	Adenocarcinomas
Male	39	Trachea	Both intraluminal and extraluminal mass	42.0 mm	50.0 mm	Irregular	Severe	Trachea tumor	Fairly homogeneous density and rather obvious enhancement	Consistent with C, D, E, F,G,H,I	Squamous cell carcinoma
Female	46	Left main bronchus	Both intraluminal and extraluminal mass	32.0 mm	37.0 mm	Irregular	Severe	35 mm	Fairly homogeneous density and rather obvious enhancement	Consistent with C, D, E, F,G,H,I	Squamous cell carcinoma
Male	41	Trachea	Both intraluminal and extraluminal mass	42.0 mm	45.0 mm	Irregular	Moderate	Trachea tumor	Fairly homogeneous density and rather obvious enhancement	Consistent with C, D, E, F,G,H,I	Squamous cell carcinoma
Male	59	Trachea	Both intraluminal and extraluminal mass	46.0 mm	51.0 mm	Irregular	Mild	Trachea tumor	Fairly homogeneous density and rather obvious enhancement	Consistent with C, D, E, F,G,H,I	Squamous cell carcinoma
Male	60	Right main bronchus	Both intraluminal and extraluminal mass	Large extramural mass, no clear border with right atelectasis	68.0 mm	Conical	Severe	31 mm	Fairly homogeneous density and rather obvious enhancement	Consistent with C, D, E, F,G,H,I	Squamous cell carcinoma
Male	34	Trachea	Both intraluminal and extraluminal mass	6.0 mm	7.0 mm	Irregular	Mild	Trachea tumor	Fairly homogeneous density and rather obvious enhancement	Consistent with C, D, E, F,G,H,I	Squamous cell carcinoma
